# Supplementary material for: Pet dogs’ Behavioural Reaction to Their Caregiver’s Interactions with a Third Party: Join in or Interrupt?
Source: Animals (Basel). 2022 Jun 18;12(12):1574. doi: 10.3390/ani12121574 (PMC9219478; doi:10.3390/ani12121574)
Supplement: Supplementary file 1 [file animals-12-01574-s001.zip]

Archive with 2 entries (2 files):
- 220606_Karl et al_Pet dogsí» behavioural reaction to their caregiverí»s interactions with a third party_join in or interrupt_Supplem Material.pdf
- 210415_Karl et al_Pet dogsí» behavioural reaction to their caregiverí»s IA_Supplementary Material_ET1_dog sample_demograpghics_conditions.xlsx
